# Supplementary material for: Two-Phase Analysis in Consensus Genetic Mapping
Source: G3 (Bethesda). 2012 May 1;2(5):537–49. doi: 10.1534/g3.112.002428 (PMC3362937; doi:10.1534/g3.112.002428)
Supplement: Supporting Information [file supp_2.5.537_FileS2.zip]

Archive with 5 entries (2 files):
- FileS2/
- FileS2/ex12.zip
- __MACOSX/
- __MACOSX/FileS2/
- __MACOSX/FileS2/._ex12.zip
