# Supplementary material for: Two-Phase Analysis in Consensus Genetic Mapping
Source: G3 (Bethesda). 2012 May 1;2(5):537–49. doi: 10.1534/g3.112.002428 (PMC3362937; doi:10.1534/g3.112.002428)
Supplement: Supporting Information [file supp_2.5.537_FileS3.zip]

Archive with 5 entries (2 files):
- FileS3/
- FileS3/ex21.zip
- __MACOSX/
- __MACOSX/FileS3/
- __MACOSX/FileS3/._ex21.zip
